# Supplementary material for: Rapid, Nitric Oxide Synthesis-Dependent Activation of MMP-9 at Pericyte Somata During Capillary Ischemia in vivo
Source: Front Physiol. 2021 Jan 11;11:619230. doi: 10.3389/fphys.2020.619230 (PMC7830159; doi:10.3389/fphys.2020.619230)
Supplement: Supplementary file 1 [file Table_1.XLSX]

## Sheet: Sheet1
Vehicle
Subject	Pericyte Leakage	MMP Active P	Non-Pericyte Leakage	MMP Active NP
A1	2	2	1	1
A2	4	4	2	2
A3	4	4	2	2
A4	1	1	1	1
A5	4	4	2	2
A6	3	3	2	2
A7	4	4	2	2
A8	3	3	1	1
mean	3.125	3.125	1.625	1.625
sem	0.398098	0.398098	0.182981	0.182981
total events	25	25	13	13
L-NIL (3.8µM)	22
Subject	Pericyte Leakage	MMP Active P	Non-Pericyte Leakage	MMP Active NP
A1	1	1	1	1
A2	2	2	1	1
A3	3	3	1	1
A4	2	2	2	1
A5	5	5	3	3
A6	4	4	2	2
A7	2	2	2	2
A8	3	3	2	1
mean	2.75	2.75	1.75	1.5
sem	0.453163	0.453163	0.25	0.267261
total	22	22	14	12
L-NIL (19µM)	9
Subject	Pericyte Leakage	MMP Active P	Non-Pericyte Leakage	MMP Active NP
A1	1	0	1	1
A2	1	0	2	1
A3	2	0	2	0
A4	1	0	2	1
A5	2	1	2	1
A6	0	0	1	1
A7	1	0	2	1
A8	1	1	2	2
mean	1.125	0.25	1.75	1
sem	0.226582	0.163663	0.163663	0.188982
total	9	2	14	8
Anisomycin	8
Subject	Pericyte Leakage	MMP Active P	Non-Pericyte Leakage	MMP Active NP
A1	3	1	1	1
A2	1	1	2	1
A3	1	1	2	1
A4	0	0	1	0
A5	1	1	3	3
A6	1	1	3	3
A7	1	1	1	1
A8	0	0	4	2
mean	1	0.75	2.125	1.5
sem	0.327327	0.163663	0.398098	0.377964
total	8	6	17	12
L-NIL (19µM)+Anisomycin	2
Subject	Pericyte Leakage	MMP Active P	Non_Pericyte Leakage	MMP Active NP
A1	1	0	1	0
A2	0	0	2	1
A3	0	0	1	0
A4	0	0	2	0
A5	0	0	0	0
A6	1	0	0	0
A7	0	0	1	0
A8	0	0	1	0
mean	0.25	0	1	0.125
sem	0.163663	0	0.267261	0.125
total	2	0	8	1
